# Supplementary material for: Temporal transcriptome profiling of developing seeds reveals candidate genes involved in oil accumulation in safflower (Carthamus tinctorius L.)
Source: BMC Plant Biol. 2021 Apr 15;21:181. doi: 10.1186/s12870-021-02964-0 (PMC8051040; doi:10.1186/s12870-021-02964-0)
Supplement: Supplementary file 2 — Additional file 2 Table S5. Enzymes/proteins related to lipid accumulation in safflower seeds [file 12870_2021_2964_MOESM2_ESM.xlsx]

## Sheet: Sheet1
Table S5: Enzymes/proteins related to lipid accumulation in safflower seeds
GeneID	Enzymes/Proteins	Abbreviations	10 DAF (FPKM)	14 DAF (FPKM)	18 DAF (FPKM)	22 DAF (FPKM)
Initiation
TRINITY_DN29331_c0_g1_i1_4	pyruvate dehydrogenase E1 component alpha subunit	α-PDHC	0.193288	0.199283	0.473943	2.13211
TRINITY_DN8272_c0_g1_i1_2	pyruvate dehydrogenase E1 component beta subunit	β-PDHC	4.08413	4.45871	6.64109	7.33043
TRINITY_DN17990_c0_g1_i1_1	pyruvate dehydrogenase E2 component (dihydrolipoamide acetyltransferase)	DHLAT	66.8316	42.8627	17.3974	16.1057
TRINITY_DN18598_c0_g1_i1_2	pyruvate dehydrogenase E2 component (dihydrolipoamide acetyltransferase)	DHLAT	31.4883	133.887	22.6694	13.4283
TRINITY_DN21665_c0_g1_i1_2	pyruvate dehydrogenase E2 component (dihydrolipoamide acetyltransferase)	DHLAT	59.5141	261.549	127.497	95.9447
TRINITY_DN6865_c0_g1_i1_2	pyruvate dehydrogenase E2 component (dihydrolipoamide acetyltransferase)	DHLAT	73.4377	66.721	17.248	9.9344
TRINITY_DN17990_c0_g1_i1_1	pyruvate dehydrogenase E2 component (dihydrolipoamide acetyltransferase)	DHLAT	66.8316	42.8627	17.3974	16.1057
TRINITY_DN18598_c0_g1_i1_2	pyruvate dehydrogenase E2 component (dihydrolipoamide acetyltransferase)	DHLAT	31.4883	133.887	22.6694	13.4283
TRINITY_DN21665_c0_g1_i1_2	pyruvate dehydrogenase E2 component (dihydrolipoamide acetyltransferase)	DHLAT	59.5141	261.549	127.497	95.9447
TRINITY_DN6865_c0_g1_i1_2	pyruvate dehydrogenase E2 component (dihydrolipoamide acetyltransferase)	DHLAT	73.4377	66.721	17.248	9.9344
TRINITY_DN18598_c0_g1_i1_2	pyruvate dehydrogenase E2 component (dihydrolipoamide acetyltransferase)	DHLAT	31.4883	133.887	22.6694	13.4283
TRINITY_DN13774_c0_g1_i2_1	pyruvate dehydrogenase phosphatase	PDP	15.2873	14.3821	15.05	13.7418
TRINITY_DN16177_c0_g1_i1_3	pyruvate dehydrogenase phosphatase	PDP	31.843	30.9538	19.3821	20.031
TRINITY_DN20480_c0_g1_i1_2	dihydrolipoamide dehydrogenase	DLD	54.3426	190.156	80.6224	61.0255
TRINITY_DN23905_c0_g1_i3_2	dihydrolipoamide dehydrogenase	DLD	191.46	151.393	98.7564	65.4899
TRINITY_DN20480_c0_g1_i1_2	dihydrolipoamide dehydrogenase	DLD	54.3426	190.156	80.6224	61.0255
TRINITY_DN23905_c0_g1_i3_2	dihydrolipoamide dehydrogenase	DLD	191.46	151.393	98.7564	65.4899
TRINITY_DN21848_c0_g1_i1_3	ATP-citrate synthase	ACLY	143.221	90.6107	99.7138	143.823
TRINITY_DN22055_c0_g2_i3_3	ATP-citrate synthase	ACLY	71.2518	62.9255	24.953	16.6617
TRINITY_DN24571_c3_g1_i9_1	ATP-citrate synthase	ACLY	217.998	162.254	81.8811	61.2001
TRINITY_DN9759_c0_g1_i1_3	ATP-citrate synthase	ACLY	302.965	90.9355	72	18.3474
TRINITY_DN2219_c0_g1_i1_1	Citrate synthase	CS	47.3335	35.169	27.6356	28.7958
TRINITY_DN23017_c1_g2_i1_2	Citrate synthase	CS	192.315	151.964	100.67	109.749
TRINITY_DN16070_c0_g1_i1_4	Gamma aminobutyrate transaminase	GABA-AT	95.5116	108.895	154.347	143.813
TRINITY_DN24502_c0_g1_i6_1	Gamma aminobutyrate transaminase	GABA-AT	94.2605	88.457	137.536	122.047
TRINITY_DN8240_c0_g1_i1_2	Gamma aminobutyrate transaminase	GABA-AT	33.6704	76.0422	50.2777	40.1216
TRINITY_DN32973_c0_g1_i1_1	malonate-semialdehyde dehydrogenase (acetylating)	MSADH	206.153	206.871	198.334	163.573
TRINITY_DN4325_c0_g1_i1_3	malonate-semialdehyde dehydrogenase (acetylating)	MSADH	18.0752	25.9155	44.0531	38.1853
TRINITY_DN12671_c0_g1_i1_3	acetyl-CoA carboxylase carboxyl transferase subunit alpha	α-CT	54.1478	184.956	128.248	103.015
TRINITY_DN22930_c0_g1_i1_1	--		6.06496	6.04204	5.27048	3.66471
TRINITY_DN22930_c0_g1_i1_1	acetyl-CoA carboxylase carboxyl transferase subunit beta	β-CT	7.84925	4.78595	4.28549	3.48862
TRINITY_DN4504_c0_g1_i1_2	acetyl-CoA carboxylase carboxyl transferase subunit beta	β-CT	6.06496	6.04204	5.27048	3.66471
TRINITY_DN11425_c0_g1_i1_2	Biotin carboxyl carrier protein of acetyl-CoA carboxylase	BCCP	38.6327	67.9626	42.0035	34.7936
TRINITY_DN20249_c0_g1_i1_1	Biotin carboxyl carrier protein of acetyl-CoA carboxylase	BCCP	132.935	423.137	123.052	107.737
TRINITY_DN22202_c0_g2_i3_2	Biotin carboxyl carrier protein of acetyl-CoA carboxylase	BCCP	23.5166	94.654	84.6932	61.2216
TRINITY_DN22330_c0_g2_i1_1	Biotin carboxyl carrier protein of acetyl-CoA carboxylase	BCCP	103.881	232.476	108.702	75.65
TRINITY_DN22942_c4_g1_i1_4	Biotin carboxyl carrier protein of acetyl-CoA carboxylase	BCCP	28.4259	41.9069	20.8429	18.0969
TRINITY_DN11423_c0_g1_i1_2	acetyl-CoA carboxylase, biotin carboxylase subunit	BC	50.0238	242.16	120.141	90.2606
TRINITY_DN22731_c0_g1_i2_4	acetyl-CoA carboxylase / biotin carboxylase 1	BC	3.61651	5.74675	19.6172	18.4636
TRINITY_DN22731_c0_g2_i1_4	acetyl-CoA carboxylase / biotin carboxylase 1	BC	8.09065	11.7289	19.8114	29.6395
TRINITY_DN15898_c0_g1_i1_1	Malonyl-CoA decarboxylase	MCD	16.6893	14.8079	17.4729	16.7272
TRINITY_DN16827_c0_g1_i1_2	malonyl-CoA:ACP malonyltransferase	MCAMT	56.9504	145.213	47.7988	36.9567
TRINITY_DN16827_c0_g1_i1_2	Malonyl CoA-acyl carrier protein transacylase	MCAT	56.9504	145.213	47.7988	36.9567
TRINITY_DN1349_c0_g1_i1_1	Acyl carrier protein 1, chloroplastic	ACP	148.609	317.934	279.459	180.416
TRINITY_DN24242_c0_g10_i1_2	Acyl carrier protein 1, chloroplastic	ACP	17.9834	14.0947	11.9599	9.85932
TRINITY_DN24785_c0_g6_i1_1	Acyl carrier protein 1, chloroplastic	ACP	1024.68	3305.19	1161.72	735.709
TRINITY_DN6509_c0_g1_i1_2	Acyl carrier protein 1, mitochondrial	ACP	64.8343	74.2998	46.8326	29.0537
TRINITY_DN6784_c0_g1_i6_2	Acyl carrier protein 2, mitochondrial	ACP	43.1326	93.4391	54.8561	53.2436
Elongation
TRINITY_DN14076_c0_g1_i1_1	Beta-ketoacyl-ACP synthase I	KASI	67.2846	314.46	119.72	78.2871
TRINITY_DN22568_c0_g1_i5_3	Beta-ketoacyl-ACP synthase II	KASII	4.0797	10.0773	9.70723	5.99329
TRINITY_DN6111_c0_g1_i1_3	Beta-ketoacyl-ACP synthase III	KASIII	45.3718	108.341	61.7075	47.9057
TRINITY_DN30349_c0_g1_i1_1	3-ketoacyl-acyl carrier protein reductase	KAR	46.6107	2.55082	7.10411	3.37078
TRINITY_DN7198_c0_g1_i1_3	3-ketoacyl-acyl carrier protein reductase	KAR	29.7828	50.7755	22.6885	16.4038
TRINITY_DN9813_c0_g1_i1_3	3-ketoacyl-acyl carrier protein reductase	KAR	16.5115	12.5028	9.35577	7.00718
TRINITY_DN13786_c0_g1_i1_1	3-ketoacyl-acyl carrier protein reductase	KAR	22.2397	5.01267	7.81026	5.88464
TRINITY_DN20667_c0_g1_i9_3	3-ketoacyl-acyl carrier protein reductase	KAR	87.0794	146.318	46.1084	37.7252
TRINITY_DN21784_c0_g1_i5_1	3-ketoacyl-acyl carrier protein reductase	KAR	6.39459	10.1122	11.6641	11.0692
TRINITY_DN23827_c3_g1_i28_2	3-hydroxyacyl-[acyl-carrier-protein] dehydratase	HAD	57.8212	185.615	53.5586	44.1773
TRINITY_DN22271_c0_g2_i1_2	Enoyl-[acyl-carrier-protein] reductase	EAR	4.84016	27.1288	34.2682	18.7437
TRINITY_DN23978_c2_g2_i2_2	Enoyl-[acyl-carrier-protein] reductase	EAR	26.2507	57.6398	41.3532	23.3418
TRINITY_DN6390_c0_g1_i2_1	Enoyl-[acyl-carrier-protein] reductase	EAR	49.3036	281.988	108.09	89.9908
TRINITY_DN1106_c0_g1_i1_3	Very-long-chain 3-Ketoacyl-CoA Synthase	KCS	8.09489	4.16974	22.4182	30.7792
TRINITY_DN12233_c0_g2_i1_4	Very-long-chain 3-Ketoacyl-CoA Synthase	KCS	3.03614	13.8452	5.9542	17.3041
TRINITY_DN13059_c0_g1_i1_2	Very-long-chain 3-Ketoacyl-CoA Synthase	KCS	0.199159	9.98453	8.0633	10.8481
TRINITY_DN13761_c0_g1_i1_3	Very-long-chain 3-Ketoacyl-CoA Synthase	KCS	33.878	27.2974	22.8095	29.5122
TRINITY_DN22658_c0_g1_i1_2	Very-long-chain 3-Ketoacyl-CoA Synthase	KCS	50.0335	142.141	71.6123	66.4429
TRINITY_DN22658_c0_g3_i1_2	Very-long-chain 3-Ketoacyl-CoA Synthase	KCS	4.76431	19.7406	8.26401	15.4373
TRINITY_DN22658_c0_g4_i1_2	Very-long-chain 3-Ketoacyl-CoA Synthase	KCS	15.3968	21.1865	6.0135	0.975608
TRINITY_DN24099_c1_g2_i1_2	Very-long-chain 3-Ketoacyl-CoA Synthase	KCS	5.76996	55.517	127.108	75.1472
TRINITY_DN32938_c0_g1_i1_1	Very-long-chain 3-Ketoacyl-CoA Synthase	KCS	58.7608	49.5999	29.0399	27.6074
TRINITY_DN669_c0_g1_i1_1	Very-long-chain 3-Ketoacyl-CoA Synthase	KCS	17.3386	17.3779	14.181	11.8824
TRINITY_DN11063_c0_g2_i1_2	Very-long-chain 3-Ketoacyl-CoA Synthase	KCS	0.997176	12.4704	10.7942	4.1972
TRINITY_DN12233_c0_g2_i1_4	Very-long-chain 3-Ketoacyl-CoA Synthase	KCS	3.03614	13.8452	5.9542	17.3041
TRINITY_DN13761_c0_g1_i1_3	Very-long-chain 3-Ketoacyl-CoA Synthase	KCS	33.878	27.2974	22.8095	29.5122
TRINITY_DN23248_c1_g1_i1_2	enoyl-CoA hydratase/3-hydroxyacyl-CoA dehydrogenase	DH	32.6125	36.0371	10.9578	0.139584
TRINITY_DN23463_c0_g1_i3_1	enoyl-CoA hydratase/3-hydroxyacyl-CoA dehydrogenase	DH	163.748	130.744	233.423	237.254
TRINITY_DN10233_c0_g1_i1_2	enoyl-CoA hydratase/3-hydroxyacyl-CoA dehydrogenase	DH	9.24332	23.7196	7.34722	0.739227
TRINITY_DN15026_c0_g1_i2_3	enoyl-CoA hydratase/3-hydroxyacyl-CoA dehydrogenase	DH	17.9652	9.38897	15.2264	24.8457
TRINITY_DN28537_c0_g1_i1_2	enoyl-CoA hydratase/3-hydroxyacyl-CoA dehydrogenase	DH	7.26884	13.5518	14.677	10.56
TRINITY_DN9499_c0_g2_i1_4	enoyl-CoA hydratase/4-hydroxyacyl-CoA dehydrogenase	DH	219.76	225.819	260.641	253.945
TRINITY_DN22874_c0_g4_i5_3	Enoyl-[acyl-carrier-protein] reductase, mitochondrial	ER	9.12591	11.0017	15.3413	12.9205
TRINITY_DN6796_c0_g1_i1_2	Very-long-chain enoyl-CoA reductase	ER	12.4939	24.3387	15.13	7.59565
TRINITY_DN7069_c0_g2_i1_1	Very-long-chain enoyl-CoA reductase	ER	38.2165	3.48365	1.74334	0.715603
TRINITY_DN13567_c0_g1_i1_1	Very-long-chain enoyl-CoA reductase	ER	19.3387	11.2719	11.882	6.815
Desaturation
TRINITY_DN18849_c0_g1_i3_2	Stearoyl-[acyl-carrier-protein] 9-desaturase, chloroplastic	SAD	173.241	333.556	421.347	345.191
TRINITY_DN20628_c0_g1_i1_2	Stearoyl-[acyl-carrier-protein] 9-desaturase, chloroplastic	SAD	60.1115	383.822	483.561	430.947
TRINITY_DN23030_c1_g7_i2_3	Oleate Desaturase	FAD2-1	34.9278	364.325	12055	8725.77
TRINITY_DN23877_c0_g1_i1_2	Oleate Desaturase	FAD2-2	425.067	333.484	158.016	46.7834
TRINITY_DN22705_c0_g1_i4_3	Oleate Desaturase	FAD2-3	5680.35	78.8059	329.848	61.0569
TRINITY_DN24300_c0_g1_i21_2	Oleate Desaturase	FAD2-5	6507.2	121.247	235.769	26.1191
TRINITY_DN24849_c1_g1_i23_1	Oleate Desaturase	FAD2-6	7927.89	97.2967	264.714	85.8218
TRINITY_DN22132_c0_g1_i1_1	Oleate Desaturase	FAD2-7	1774.98	32.5495	17.1491	2.00476
TRINITY_DN24849_c1_g2_i7_1	Oleate Desaturase	FAD2-7	1062.4	27.3984	289.345	123.347
TRINITY_DN23981_c0_g2_i3_1	Oleate Desaturase	FAD2-8	5410.39	79.5149	161.213	42.3937
TRINITY_DN30959_c0_g1_i1_2	Oleate Desaturase	FAD2-10	33.8937	33.3516	13.5603	12.3156
TRINITY_DN22972_c0_g1_i1_2	Oleate Desaturase	FAD2-8	19.998	4.08595	20.2039	2.58137
TRINITY_DN22869_c0_g1_i1_3	Oleate Desaturase	FAD2-9	2431.24	366.624	159.289	190.11
TRINITY_DN24902_c0_g1_i7_1	Oleate Desaturase	FAD2-11	5335.42	116.281	379.658	106.281
TRINITY_DN11938_c0_g1_i1_2	Omega-3 Fatty Acid Desaturase	FAD3	7.8328	7.99875	3.40538	2.56724
TRINITY_DN9996_c0_g1_i1_3	Oleate Desaturase	FAD6	29.1405	35.612	27.3538	23.8001
TRINITY_DN14081_c0_g1_i1_1	Omega-3 Fatty Acid Desaturase	FAD7	4.33297	2.34728	0.877151	0.489081
TRINITY_DN23411_c0_g1_i1_2	Omega-3 Fatty Acid Desaturase	FAD7	33.2447	8.68886	3.05656	1.36756
TRINITY_DN23545_c0_g1_i17_1	Omega-3 Fatty Acid Desaturase	FAD7	15.6319	10.2057	6.10783	7.64671
TRINITY_DN22393_c0_g2_i1_1	Omega-3 Fatty Acid Desaturase	FAD8	45.196	99.4639	21.4844	26.2418
Thioesterase
TRINITY_DN23708_c0_g1_i1_2	acyl-ACP thioesterase A (18:0)	FATA	3.66497	22.9534	9.60047	6.08701
TRINITY_DN146_c0_g1_i2_3	acyl-ACP thioesterase A (18:0)	FATA	10.3287	93.7344	96.2132	61.1136
TRINITY_DN19626_c0_g2_i1_1	acyl-ACP thioesterase A (18:0)	FATA	138.747	123.397	99.0543	80.5886
TRINITY_DN20710_c0_g1_i2_3	acyl-ACP thioesterase B (16:0)	FATB	133.314	88.4269	69.7518	55.9171
TRINITY_DN12852_c0_g2_i1_2	acyl-ACP thioesterase B (16:0)	FATB	52.5022	36.7785	50.5293	39.5359
TRINITY_DN22375_c0_g2_i1_3	palmitoyl-protein thioesterase	PPT	12.3186	9.79062	12.9132	17.8673
TRINITY_DN22375_c0_g3_i1_3	palmitoyl-protein thioesterase	PPT	2.6339	0.674056	8.24362	7.60299
TRINITY_DN20020_c0_g1_i4_2	palmitoyl-protein thioesterase	PPT	15.8582	16.5442	22.0931	23.0174
TRINITY_DN21202_c0_g1_i1_3	palmitoyl-protein thioesterase	PPT	6.60532	10.7659	12.2179	17.1115
TRINITY_DN22832_c0_g1_i2_2	palmitoyl-protein thioesterase	PPT	132.103	158.411	104.841	103.285
TRINITY_DN21202_c0_g3_i1_3	palmitoyl-protein thioesterase	PPT	2.87845	0.886275	7.46329	2.82087
TRINITY_DN22136_c0_g2_i1_4	palmitoyl-protein thioesterase	PPT	3.30212	2.4272	4.70428	13.4822
Acyl-CoA activation
TRINITY_DN14931_c0_g1_i1_2	Long-Chain Acyl-CoA Synthetase	LACS	17.3408	6.88399	12.7451	13.9026
TRINITY_DN20230_c0_g1_i1_1	Long-Chain Acyl-CoA Synthetase	LACS	41.8513	128.246	121.601	103.491
TRINITY_DN21695_c0_g1_i1_2	Long-Chain Acyl-CoA Synthetase	LACS	19.9695	17.0254	19.1855	14.2866
TRINITY_DN21735_c0_g1_i3_2	Long-Chain Acyl-CoA Synthetase	LACS	67.6513	112.211	90.6276	84.0514
TRINITY_DN22552_c0_g1_i1_2	Long-Chain Acyl-CoA Synthetase	LACS	117.353	72.8977	67.37	50.2812
TRINITY_DN24179_c0_g1_i8_1	Long-Chain Acyl-CoA Synthetase	LACS	248.852	40.4484	27.2675	21.0374
TRINITY_DN28782_c0_g1_i1_1	Long-Chain Acyl-CoA Synthetase	LACS	105.047	17.8893	15.9631	2.98958
TRINITY_DN29776_c0_g1_i1_3	Long-Chain Acyl-CoA Synthetase	LACS	4.36117	14.5208	17.7251	31.3479
TRINITY_DN30732_c0_g1_i1_2	Long-Chain Acyl-CoA Synthetase	LACS	58.8381	76.5167	72.3958	74.7792
TRINITY_DN30919_c0_g1_i1_3	Long-Chain Acyl-CoA Synthetase	LACS	8.96223	10.8589	29.7289	43.1033
TRINITY_DN7200_c0_g2_i1_1	Long-Chain Acyl-CoA Synthetase	LACS	13.9291	6.59665	10.3841	14.2436
TRINITY_DN9424_c0_g1_i1_1	Long-Chain Acyl-CoA Synthetase	LACS	29.0768	5.59475	1.40424	0.677513
TRINITY_DN11703_c0_g1_i1_1	Acyl-CoA-binding protein	ACBP	93.9355	40.9205	26.558	33.4923
TRINITY_DN12542_c0_g1_i1_2	Acyl-CoA-binding protein	ACBP	19.0266	11.0813	9.09939	8.88804
TRINITY_DN20981_c0_g1_i1_3	Acyl-CoA-binding protein	ACBP	3.48415	3.14891	17.0278	15.443
TRINITY_DN21352_c0_g1_i1_1	Acyl-CoA-binding protein	ACBP	28.1593	11.9053	12.7642	13.4641
TRINITY_DN21960_c0_g1_i1_2	Acyl-CoA-binding protein	ACBP	36.4149	52.8421	25.7243	22.7825
TRINITY_DN23897_c0_g1_i1_4	Acyl-CoA-binding protein	ACBP	387.536	635.286	367.087	330.346
TRINITY_DN24853_c0_g3_i3_1	Acyl-CoA-binding protein	ACBP	17.5749	7.35559	7.16251	6.92219
TRINITY_DN28032_c0_g1_i1_4	Acyl-CoA-binding protein	ACBP	3.891	6.34402	5.99842	5.54731
Kennedy pathway
TRINITY_DN19022_c0_g1_i2_1	NAD-dependent Glycerol-3-Phosphate Dehydrogenase	NAD:GPDH	14.5859	9.39891	8.45726	7.77452
TRINITY_DN19518_c0_g1_i1_1	NAD-dependent Glycerol-3-Phosphate Dehydrogenase	NAD:GPDH	23.8715	56.4788	74.4807	80.0577
TRINITY_DN22528_c0_g1_i7_4	NAD-dependent Glycerol-3-Phosphate Dehydrogenase	NAD:GPDH	4.32922	41.3725	26.6094	23.9832
TRINITY_DN22938_c0_g1_i3_3	NAD-dependent Glycerol-3-Phosphate Dehydrogenase	NAD:GPDH	46.914	54.6467	39.3326	29.9161
TRINITY_DN16237_c0_g1_i1_1	Glycerol-3-Phosphate Acyltransferase	GPAT	40.8515	5.0862	0.335664	0.0233319
TRINITY_DN18439_c0_g1_i3_4	Glycerol-3-Phosphate Acyltransferase	GPAT	2.86693	4.31078	18.2558	16.3955
TRINITY_DN22928_c0_g4_i4_3	Glycerol-3-Phosphate Acyltransferase	GPAT	25.5651	44.4586	67.804	67.5222
TRINITY_DN23153_c1_g1_i2_1	Glycerol-3-Phosphate Acyltransferase	GPAT	49.1897	15.4286	13.6529	13.3625
TRINITY_DN1036_c0_g1_i2_3	1-Acylglycerol-3-Phosphate Acyltransferase	LPAAT	151.921	173.708	144.605	111.557
TRINITY_DN12398_c0_g1_i1_3	1-Acylglycerol-3-Phosphate Acyltransferase	LPAAT	11.4118	11.1345	29.1902	24.9032
TRINITY_DN5631_c0_g1_i2_3	1-Acylglycerol-3-Phosphate Acyltransferase	LPAAT	8.40241	15.4679	12.8851	10.6825
TRINITY_DN8899_c0_g1_i1_1	1-Acylglycerol-3-Phosphate Acyltransferase	LPAAT	13.9039	12.8235	6.95691	7.66501
TRINITY_DN11665_c0_g1_i2_2	Phosphatidic Acid Phosphatase	PAP	16.4204	13.7332	16.3629	10.7612
TRINITY_DN20652_c0_g1_i3_2	Phosphatidic Acid Phosphatase	PAP	0.896641	5.56055	24.4307	28.1948
TRINITY_DN21412_c1_g1_i4_3	Phosphatidic Acid Phosphatase	PAP	0.897857	6.7115	41.4499	43.5142
TRINITY_DN23769_c0_g1_i13_1	Phosphatidic Acid Phosphatase	PAP	43.5355	34.934	40.8789	39.9386
TRINITY_DN9035_c0_g1_i1_3	Phosphatidic Acid Phosphatase	PAP	19.8571	12.1126	8.68357	9.59605
TRINITY_DN17901_c0_g1_i1_1	Acyl-CoA : Diacylglycerol Acyltransferase 1	DGAT1	4.55521	5.69061	6.39407	5.12924
TRINITY_DN5925_c0_g1_i1_3	Acyl-CoA : Diacylglycerol Acyltransferase 1	DGAT1	12.2695	19.8829	26.8875	12.8026
TRINITY_DN16770_c0_g1_i3_4	Acyl-CoA : Diacylglycerol Acyltransferase 2	DGAT2	0.0775475	9.2969	10.5495	5.6344
TRINITY_DN29959_c0_g1_i1_4	Acyl-CoA : Diacylglycerol Acyltransferase 2	DGAT2	102.356	69.9691	93.8912	88.8744
TRINITY_DN18243_c0_g1_i1_1	Acyl-CoA : Diacylglycerol Acyltransferase 2	DGAT2	4.94962	4.55978	15.196	9.44978
Acyl editing/alternative TAG synthesis
TRINITY_DN10417_c0_g1_i1_2	Lecithin:cholesterol/phospholipid:diacylglycerol acyltransferase	PDAT	20.2118	33.2335	33.3146	27.3196
TRINITY_DN13840_c0_g1_i1_1	Lecithin:cholesterol/phospholipid:diacylglycerol acyltransferase	PDAT	87.6663	91.923	133.101	114.671
TRINITY_DN166_c0_g1_i1_4	Lecithin:cholesterol/phospholipid:diacylglycerol acyltransferase	PDAT	1.85566	2.37026	6.31216	10.3986
TRINITY_DN18558_c0_g1_i1_3	Lecithin:cholesterol/phospholipid:diacylglycerol acyltransferase	PDAT	34.7573	25.3096	32.8291	25.0321
TRINITY_DN19737_c0_g2_i1_3	Lecithin:cholesterol/phospholipid:diacylglycerol acyltransferase	PDAT	5.6045	16.0007	23.624	19.4214
TRINITY_DN20061_c0_g1_i2_3	Lecithin:cholesterol/phospholipid:diacylglycerol acyltransferase	PDAT	10.8749	127.95	349.438	345.776
TRINITY_DN18119_c0_g1_i1_2	lysophosphatidylcholine acyltransferase / lyso-PAF acetyltransferase	LPCAT	262.205	290.08	138.336	89.9022
TRINITY_DN585_c0_g1_i1_1	lysophosphatidylcholine acyltransferase / lyso-PAF acetyltransferase	LPCAT	7.30604	9.27931	7.41013	1.37773
TRINITY_DN21631_c0_g1_i1_2	lysophosphatidylcholine acyltransferase / lyso-PAF acetyltransferase	LPCAT	12.5979	10.5554	8.9987	10.8001
TRINITY_DN21631_c0_g2_i1_2	lysophosphatidylcholine acyltransferase / lyso-PAF acetyltransferase	LPCAT	15.9278	12.4785	25.3557	16.1682
TRINITY_DN19606_c0_g1_i3_2	lysophosphatidylcholine acyltransferase / lyso-PAF acetyltransferase	LPCAT	9.55742	6.43746	4.38037	3.32121
TRINITY_DN19606_c0_g2_i4_2	lysophosphatidylcholine acyltransferase / lyso-PAF acetyltransferase	LPCAT	22.1124	19.0446	15.0901	12.2252
TRINITY_DN2010_c0_g1_i1_1	lysophosphatidylcholine acyltransferase / lyso-PAF acetyltransferase	LPCAT	44.56	25.1941	24.9218	24.673
TRINITY_DN8543_c0_g1_i1_2	lysophosphatidylcholine acyltransferase / lyso-PAF acetyltransferase	LPCAT	9.4054	6.97572	2.10054	0.579207
TRINITY_DN16412_c0_g1_i1_2	Choline/Ethanolamine kinase	CK	11.0484	9.23109	11.3613	6.97146
TRINITY_DN18953_c0_g2_i1_4	Choline/Ethanolamine kinase	CK	10.9038	17.609	21.2233	18.5143
TRINITY_DN21202_c0_g1_i1_1	Choline/Ethanolamine kinase	CK	11.8207	22.4248	20.8192	19.2603
TRINITY_DN21285_c0_g1_i1_2	Choline/Ethanolamine kinase	CK	6.07717	10.061	8.5389	6.07252
TRINITY_DN22974_c0_g2_i7_4	Choline/Ethanolamine kinase	CK	53.5636	29.5791	31.6701	27.5428
TRINITY_DN23110_c0_g1_i7_3	Choline/Ethanolamine kinase	CK	32.8874	19.3939	18.0647	12.2977
TRINITY_DN23889_c0_g1_i6_2	Choline/Ethanolamine kinase	CK	41.9257	30.1746	28.5119	15.9158
TRINITY_DN24396_c0_g2_i4_2	Choline/Ethanolamine kinase	CK	59.7459	37.8366	65.0938	57.9533
TRINITY_DN24794_c0_g1_i2_1	Choline/Ethanolamine kinase	CK	7.50305	4.87105	11.5965	3.72875
TRINITY_DN10560_c0_g1_i1_3	Choline-Phosphate Cytidylyltransferase	CCT	17.9745	13.9724	39.4694	39.8337
TRINITY_DN16379_c0_g2_i2_2	Choline-Phosphate Cytidylyltransferase	CCT	96.7332	103.693	110.024	98.0647
TRINITY_DN18861_c0_g1_i2_4	Choline-Phosphate Cytidylyltransferase	CCT	4.43034	4.11841	12.8706	15.3782
TRINITY_DN19364_c0_g1_i2_1	Choline-Phosphate Cytidylyltransferase	CCT	32.4854	22.1101	17.5309	14.7711
TRINITY_DN123_c0_g1_i1_2	Diacylglycerol Cholinephosphotransferase	DAG-CPT	8.54561	61.5423	50.4884	41.0791
TRINITY_DN21660_c0_g1_i2_1	Diacylglycerol Cholinephosphotransferase	DAG-CPT	13.0651	19.4548	11.4979	11.0448
TRINITY_DN5969_c0_g1_i1_3	Diacylglycerol Cholinephosphotransferase	DAG-CPT	10.7684	9.11432	12.1677	15.6982
TRINITY_DN18229_c0_g1_i2_3	Ethanolamine-Phosphate Cytidylyltransferase	ECT	35.4806	48.5268	72.4816	84.5849
TRINITY_DN1990_c0_g1_i2_1	Ethanolamine-Phosphate Cytidylyltransferase	ECT	27.3768	31.0677	25.1933	21.4759
TRINITY_DN27776_c0_g1_i1_2	ethanolaminephosphotransferase	EPT	2.60803	5.95678	2.04512	0
TRINITY_DN14900_c0_g1_i1_1	ethanolaminephosphotransferase	EPT	2.38822	2.40712	3.30649	2.26841
TRINITY_DN12245_c0_g1_i1_2	Phosphoethanolamine N-methyltransferase	PMEAMT	13.4021	28.4348	15.2084	8.46696
Phospholipases and TAG lipases
TRINITY_DN17905_c0_g1_i1_4	Phospholipase A1	PLA1	2.94005	3.18443	3.16483	5.38653
TRINITY_DN20378_c0_g1_i1_2	Phospholipase A1	PLA1	156.957	135.634	58.6666	53.6336
TRINITY_DN21086_c0_g1_i8_3	Phospholipase A1	PLA1	4.69418	3.66768	11.3538	10.0851
TRINITY_DN21746_c0_g1_i1_3	Phospholipase A1	PLA1	8.17305	6.6962	5.32284	2.97166
TRINITY_DN26597_c0_g1_i1_3	Phospholipase A1	PLA1	7.00018	11.5565	16.5979	17.2421
TRINITY_DN28616_c0_g1_i1_4	Phospholipase A1	PLA1	1.36927	12.1654	20.8738	28.2957
TRINITY_DN12327_c0_g1_i1_1	Phospholipase A2	PLA2	15.0249	34.9454	30.8278	58.1108
TRINITY_DN12929_c0_g1_i1_2	Phospholipase A2	PLA2	13.7388	10.7942	9.88788	6.16853
TRINITY_DN18398_c0_g1_i1_1	Phospholipase A2	PLA2	10.3279	9.12465	2.6255	2.2188
TRINITY_DN21744_c0_g1_i2_2	Phospholipase A2	PLA2	19.7034	16.9489	19.1867	21.123
TRINITY_DN23267_c0_g1_i1_2	Phospholipase A2	PLA2	25.0122	31.7697	34.9661	27.0563
TRINITY_DN23267_c0_g2_i1_2	Phospholipase A2	PLA2	22.4068	16.4281	5.29448	3.11622
TRINITY_DN28353_c0_g1_i1_1	Phospholipase A2	PLA2	7.19684	3.23917	2.52541	1.69319
TRINITY_DN5984_c0_g1_i1_1	Phospholipase A2	PLA2	20.6186	2.75345	3.58963	2.55263
TRINITY_DN1299_c0_g1_i1_1	Phospholipase C	PLC	5.84539	7.44925	5.83263	5.30447
TRINITY_DN16700_c0_g1_i1_2	Phospholipase C	PLC	30.206	15.292	5.48762	4.02497
TRINITY_DN19203_c0_g1_i1_3	Phospholipase C	PLC	20.0114	15.2447	10.5065	6.14466
TRINITY_DN19709_c0_g1_i1_4	Phospholipase C	PLC	12.5532	13.9305	26.0731	24.9966
TRINITY_DN20305_c0_g1_i2_1	Phospholipase C	PLC	3.0615	4.1883	3.37758	3.28974
TRINITY_DN20783_c0_g1_i1_2	Phospholipase C	PLC	3.06182	4.94425	2.4286	4.15862
TRINITY_DN20783_c0_g3_i1_2	Phospholipase C	PLC	3.00401	9.65273	1.41784	1.3871
TRINITY_DN21104_c0_g3_i1_1	Phospholipase C	PLC	7.31027	7.90051	6.51184	4.91868
TRINITY_DN22729_c0_g2_i1_2	Phospholipase C	PLC	31.3397	47.9497	16.554	9.33002
TRINITY_DN11198_c0_g1_i1_1	Phospholipase D	PLD	8.59028	5.66199	7.9117	6.36114
TRINITY_DN13540_c0_g1_i1_1	Phospholipase D	PLD	2.85457	5.23043	8.26681	6.97425
TRINITY_DN13699_c0_g1_i1_1	Phospholipase D	PLD	6.76543	4.1176	5.07287	8.27466
TRINITY_DN15737_c0_g1_i1_1	Phospholipase D	PLD	14.7419	3.31299	1.36063	2.54146
TRINITY_DN15881_c0_g1_i1_1	Phospholipase D	PLD	11.668	6.64218	5.28059	2.32157
TRINITY_DN20063_c0_g2_i5_3	Phospholipase D	PLD	13.9714	12.3727	10.4907	5.48422
TRINITY_DN20078_c0_g1_i2_2	Phospholipase D	PLD	11.9742	8.92699	10.9306	7.11203
TRINITY_DN20530_c0_g1_i2_3	Phospholipase D	PLD	0.508912	4.38583	18.7407	22.4293
TRINITY_DN21516_c0_g1_i4_2	Phospholipase D	PLD	16.0741	10.8325	8.21286	7.23185
TRINITY_DN21804_c0_g1_i5_1	Phospholipase D	PLD	18.662	17.9351	13.439	14.1077
TRINITY_DN22168_c0_g1_i4_3	Phospholipase D	PLD	3.02792	9.79846	35.5422	32.559
TRINITY_DN22287_c0_g1_i2_3	Phospholipase D	PLD	29.8837	46.4262	58.5613	65.6728
TRINITY_DN23138_c0_g1_i9_4	Phospholipase D	PLD	19.1406	34.872	108.247	141.484
TRINITY_DN23198_c1_g7_i2_3	Phospholipase D	PLD	4.14116	9.20119	12.1337	13.1256
TRINITY_DN24733_c4_g1_i21_1	Phospholipase D	PLD	7.81047	4.08787	14.4819	21.174
TRINITY_DN24733_c4_g4_i2_1	Phospholipase D	PLD	3.28264	9.87	7.80485	13.4767
TRINITY_DN24733_c4_g6_i1_1	Phospholipase D	PLD	24.7278	28.4694	75.1386	107.599
TRINITY_DN9178_c0_g1_i1_3	Phospholipase D	PLD	93.4981	81.9144	51.277	44.2423
TRINITY_DN9442_c0_g2_i1_3	Phospholipase D	PLD	1.63124	1.46618	5.27078	7.78942
TRINITY_DN15781_c0_g1_i2_1	Monoglyceride lipase	MGL	81.6021	69.3528	79.1654	97.6913
TRINITY_DN23267_c0_g2_i1_2	Triacylglycerol Lipase	TGL	22.4068	16.4281	5.29448	3.11622
TRINITY_DN12929_c0_g1_i1_2	Triacylglycerol Lipase	TGL	13.7388	10.7942	9.88788	6.16853
TRINITY_DN18398_c0_g1_i1_1	Triacylglycerol Lipase	TGL	10.3279	9.12465	2.6255	2.2188
TRINITY_DN24305_c2_g3_i2_2	Triacylglycerol Lipase	TGL	13.6261	16.6155	23.6654	11.215
Oil accumulation
TRINITY_DN11260_c0_g1_i2_4	Oil-Body Oleosin	OBO	0.320928	7.32359	98.9142	85.7224
TRINITY_DN15194_c0_g1_i1_2	Oil-Body Oleosin	OBO	5.63015	201.116	768.871	517.273
TRINITY_DN19220_c0_g1_i1_4	Oil-Body Oleosin	OBO	9.88054	146.195	640.045	452.721
TRINITY_DN19563_c0_g1_i2_4	Oil-Body Oleosin	OBO	17.9771	1130.12	3638.96	3638.28
TRINITY_DN22514_c0_g1_i1_2	Oil-Body Oleosin	OBO	37.8598	1582.54	3426.41	2776.24
TRINITY_DN24922_c0_g1_i1_4	Oil-Body Oleosin	OBO	0.0611836	4.58458	62.8246	143.538
TRINITY_DN28947_c0_g1_i1_4	Oil-Body Oleosin	OBO	1.8613	2.14258	122.749	166.464
TRINITY_DN31625_c0_g1_i1_4	Oil-Body Oleosin	OBO	1.61341	20.1535	252.53	260.718
TRINITY_DN4070_c0_g1_i1_4	Oil-Body Oleosin	OBO	21.0482	518.921	3165.65	3818.55
TRINITY_DN6741_c0_g1_i1_4	Oil-Body Oleosin	OBO	17.9912	313.534	3661.49	3541.01
TRINITY_DN8391_c0_g1_i1_4	Oil-Body Oleosin	OBO	2.17899	39.7632	86.5703	89.391
